# Supplementary material for: Structural basis for the tryptophan sensitivity of TnaC-mediated ribosome stalling
Source: Nat Commun. 2021 Sep 9;12:5340. doi: 10.1038/s41467-021-25663-8 (PMC8429421; doi:10.1038/s41467-021-25663-8)
Supplement: Supplementary file 4 — Source Data [file 41467_2021_25663_MOESM4_ESM.xlsx]

## Sheet: Figure 1b
Figure 1b	Toe printings

## Sheet: Figure 1c
WT_041715									WT_031815
Trp (mM)	Control band	Stalling band	Total	Stalling/Total	WT				Trp (mM)	Control band	Stalling band	Total	Stalling/Total	WT
0.01	25278.1	16.69	25294.8	0.000659819	0.0659819				0.01	15186.9	17.548	15204.4	0.00115414	0.115414
0.02	18006.9	1585.5	19592.4	0.0809242	8.09242				0.02	13611.3	3409.78	17021.1	0.200327	20.0327
0.04	15734.8	1902.1	17636.9	0.107848	10.7848				0.04	12985.3	4506.39	17491.7	0.25763	25.763
0.08	15990	3763.27	19753.2	0.190514	19.0514				0.08	14570.1	6767.92	21338	0.317176	31.7176
0.16	15475.7	5540.39	21016	0.263627	26.3627				0.16	14165.9	8392.22	22558.1	0.372027	37.2027
0.32	15835.9	6436.53	22272.4	0.288991	28.8991				0.32	12309.8	10968.9	23278.7	0.471201	47.1201
0.64	13523.8	12733.2	26257	0.484944	48.4944				0.64	9521.7	11731.9	21253.6	0.551996	55.1996
1.25	13743.6	14607.7	28351.3	0.515238	51.5238				1.25	4313.92	11444.4	15758.4	0.726245	72.6245
2.5	9065.6	16970.9	26036.5	0.651812	65.1812				2.5	2953.44	10909.4	13862.8	0.786952	78.6952
5	6610.53	14054.5	20665	0.68011	68.011				5	2746.9	14715.7	17462.6	0.842698	84.2698
10	8113.48	19780.3	27893.8	0.70913	70.913				10	2035.85	17795	19830.8	0.897339	89.7339
R23F_041715									R23F_031815
Trp (mM)	Control band	Stalling band	Total	Stalling/Total	R23F				Trp (mM)	Control band	Stalling band	Total	Stalling/Total	R23F
0	14256.6	13.74	14270.3	0.000962836	0.0962836				0.01	13002.3	11.012	13013.3	0.00084621	0.084621
0.02	6777.75	12486.8	19264.6	0.648176	64.8176				0.02	11582.2	12295.7	23877.9	0.514939	51.4939
0.04	5353.75	19780.1	25133.9	0.786991	78.6991				0.04	5815.8	12703.4	18519.2	0.685958	68.5958
0.08	4345.12	14880.8	19226	0.773997	77.3997				0.08	4302.97	12906.9	17209.9	0.749971	74.9971
0.16	3223.8	14465.6	17689.4	0.817755	81.7755				0.16	3631.85	14330.7	17962.6	0.79781	79.781
0.32	3887.58	20219.5	24107.1	0.838737	83.8737				0.32	3629.27	13572	17201.3	0.789012	78.9012
0.64	3199.92	15252.8	18452.8	0.826588	82.6588				0.64	3342.44	12946.8	16289.2	0.794807	79.4807
1.25	3776.05	16586.1	20362.1	0.814556	81.4556				1.25	3368.61	13031.4	16400	0.794597	79.4597
2.5	2996.27	15558.3	18554.6	0.838516	83.8516				2.5	3454.56	13701.4	17155.9	0.798637	79.8637
5	2847.44	14969.8	17817.3	0.840187	84.0187				5	3323.73	13310	16633.7	0.800181	80.0181
10	2781.73	15060.5	17842.2	0.844093	84.4093				10	2282.51	16602.2	18884.7	0.879134	87.9134
R23H_041715									R23H_031815
Trp (mM)	Control band	Stalling band	Total	Stalling/Total	R23H				Trp (mM)	Control band	Stalling band	Total	Stalling/Total	R23H
0	13864	17.832	13881.8	0.00128456	0.128456				0.01	20116.5	20.083	20136.5	0.000997341	0.0997341
0.02	10091.2	4042.49	14133.7	0.286017	28.6017				0.02	16371.3	5470.05	21841.4	0.250445	25.0445
0.04	10456.6	5144.58	15601.1	0.329757	32.9757				0.04	21389.8	12482	33871.9	0.368508	36.8508
0.08	12537.5	8232.89	20770.4	0.396376	39.6376				0.08	10608.4	9568.26	20176.7	0.474223	47.4223
0.16	13658.8	10260.5	23919.3	0.428965	42.8965				0.16	5953.27	10641.1	16594.4	0.641249	64.1249
0.32	11976.9	12383.2	24360.2	0.508339	50.8339				0.32	4429.85	11626.9	16056.8	0.724114	72.4114
0.64	6166.12	9651.41	15817.5	0.610172	61.0172				0.64	2741.71	12124.2	14865.9	0.815571	81.5571
1.25	4935.7	11964	16899.7	0.707941	70.7941				1.25	2162.95	12834.1	14997	0.855775	85.5775
2.5	3689.46	13288.7	16978.2	0.782694	78.2694				2.5	2021.25	14849.2	16870.5	0.88019	88.019
5	2936.32	14416.7	17353	0.830789	83.0789				5	2493.64	14228.8	16722.5	0.850881	85.0881
10	2360.1	13440.6	15800.7	0.850633	85.0633				10	1723.93	14631.5	16355.4	0.894596	89.4596
		W12R_042015									W12R_042115
Trp (mM)	Control band	Stalling band	Total	Stalling/Total	W12R				Trp (mM)	Control band	Stalling band	Total	Stalling/Total	W12R
0	13920.8	16.82	13937.6	0.00120681	0.120681				0	15340.7	21.82	15362.6	0.00142034	0.142034
0.02	17281.3	1405.03	18686.3	0.0751904	7.51904				0.02	17687.5	415.123	18102.6	0.0229317	2.29317
0.04	14442.2	1917.13	16359.3	0.117189	11.7189				0.04	20457.1	1017	21474.1	0.0473594	4.73594
0.08	14825.5	1936.67	16762.1	0.115538	11.5538				0.08	15345.5	1006.66	16352.1	0.0615615	6.15615
0.16	16169.4	1789.62	17959	0.0996504	9.96504				0.16	10069.6	1867.62	11937.2	0.156454	15.6454
0.32	13673.5	2812.79	16486.3	0.170614	17.0614				0.32	13143.8	1512.68	14656.5	0.103209	10.3209
0.64	15891.8	1361.48	17253.3	0.078911	7.8911				0.64	15981.5	1791.35	17772.8	0.100791	10.0791
1.25	12447.2	1604.77	14052	0.114202	11.4202				1.25	9447.12	716.77	10163.9	0.0705212	7.05212
2.5	17148.8	1160.67	18309.5	0.0633916	6.33916				2.5	8148.84	1540.79	9689.63	0.159014	15.9014
5	13326.7	1382.36	14709.1	0.0939797	9.39797				5	14526.5	1382.35	15908.8	0.0868918	8.68918
10	14420.2	620.678	15040.8	0.0412662	4.12662				10	12420.2	1220.68	13640.8	0.089487	8.9487
	Data highligted in gray was used to make the graph (stalled ribosomes)

## Sheet: Figure 1d
Fig 1e	Toeprintings

## Sheet: Figure 1e
Figure 1e		Cleavage of [35S]-Met-TnaC-tRNA

## Sheet: Figure 1f
	Exp1_051214				Remaining TnaC-tRNA		Exp2_061514				Remaining TnaC-tRNA		Exp3_082514				Remaining TnaC-tRNA
tnaC: Trp/Puro		Densities	total	norm tot (total density-tnaC density from -/-)	Density/normt	tnaC: Trp/Puro		Densities	total	norm tot (total density-tnaC density from -/-)	Density/normt	tnaC: Trp/Puro		Densities	total	norm tot (total density-tnaC density from -/-)	Density/normt	tnaC: Trp/Puro
wt: -/-	TnaC-tRNA	2789	3436	2789	1	wt: -/-	TnaC-tRNA	702	785	702	1	wt: -/-	TnaC-tRNA	17822	18105	17822	1	wt: -/-
	TnaC	647	-				TnaC	83					TnaC	283
wt:-/+	TnaC-tRNA	912	4906	4259	0.214135	wt:-/+	TnaC-tRNA	107	1055	972	0.110082	wt:-/+	TnaC-tRNA	163	1321	1038	0.157033	wt:-/+
	TnaC	3994					TnaC	948					TnaC	1158
wt: +/-	TnaC-tRNA	3208	3682	3035	1.057	wt: +/-	TnaC-tRNA	810	876	793	1.02144	wt: +/-	TnaC-tRNA	1150	1250	967	1.18925	wt: +/-
	TnaC	474					TnaC	66					TnaC	100
wt:+/+	TnaC-tRNA	2696	4348	3701	0.728452	wt:+/+	TnaC-tRNA	747	1047	964	0.774896	wt:+/+	TnaC-tRNA	976	1569	1286	0.758942	wt:+/+
	TnaC	1652					TnaC	300					TnaC	593
R23F: -/-	TnaC-tRNA	1929	2280	1929	1	R23F: -/-	TnaC-tRNA	292	312	292	1	R23F: -/-	TnaC-tRNA	792	812	792	1	R23F: -/-
	TnaC	351					TnaC	20					TnaC	20
R23F:-/+	TnaC-tRNA	930	2042	1691	0.54997	R23F:-/+	TnaC-tRNA	139	314	294	0.472789	R23F:-/+	TnaC-tRNA	425	824	804	0.528607	R23F:-/+
	TnaC	1112					TnaC	175					TnaC	399
R23F: +/-	TnaC-tRNA	1919	2493	2142	0.895892	R23F: +/-	TnaC-tRNA	322	343	323	0.996904	R23F: +/-	TnaC-tRNA	822	863	843	0.975089	R23F: +/-
	TnaC	574					TnaC	21					TnaC	41
R23F:+/+	TnaC-tRNA	1372	2513	2162	0.634598	R23F:+/+	TnaC-tRNA	244	269	249	0.97992	R23F:+/+	TnaC-tRNA	675	888	868	0.77765	R23F:+/+
	TnaC	1141		-			TnaC	25					TnaC	213
Data highligted in gray was used to make the graph

## Sheet: Figure 5c
Figure 5c
				Western blot: anti-RF2 rabbit polyclonal dilution 1/10,000
					Secondary mouse anti-rabbit IgG antibodies couple to horseradish peroxidase 1:10,000								Northern Blot		32P-labeled oligo anti-tRNAPro2										1.5% agarose gel stained with 1% Ethidium Bromide
	Experiment 1
	Experiment 2

## Sheet: Figure S1
	wt_051320	wt_061520	wt_072320	wt_051320	wt_061520	wt_072320			wt_051320	wt_061520	wt_072320
[Trp] uM	OD 420			OD 600			Time	Volume	Miller Units (1000*OD420/OD600*Time*Volume)
0	0.030375	0.024675	0.020125	0.45	0.47	0.35	5	0.1	135	105	115
10	0.0605	0.042	0.0517	0.44	0.4	0.44	5	0.1	275	210	235
30	0.095175	0.071	0.074	0.45	0.4	0.4	5	0.1	423	355	370
60	0.16125	0.1632	0.157275	0.43	0.48	0.45	5	0.1	750	680	699
90	0.26145	0.188	0.25116	0.42	0.32	0.42	5	0.1	1245	1175	1196
120	0.408375	0.38745	0.41712	0.45	0.45	0.48	5	0.1	1815	1722	1738
240	0.43251	0.50715	0.4095	0.39	0.49	0.39	5	0.1	2218	2070	2100
360	0.5335	0.5405	0.4902	0.44	0.47	0.43	5	0.1	2425	2300	2280
480	0.5032	0.49476	0.5117	0.4	0.42	0.43	5	0.1	2516	2356	2380
	R23F_051320	R23F_061520	R23F_072320	R23F_051320	R23F_061520	R23F_072320			R23F_051320	R23F_061520	R23F_072320
[Trp] uM	OD 420			OD 600			Time	Volume	Miller Units (1000*OD420/OD600*Time*Volume)
0	0.333	0.325	0.3375	0.45	0.4	0.45	5	0.1	1480	1625	1500
10	0.345425	0.366	0.3817	0.41	0.4	0.44	5	0.1	1685	1830	1735
30	0.434	0.576	0.438	0.4	0.48	0.4	5	0.1	2170	2400	2190
60	0.59952	0.5265	0.550125	0.48	0.39	0.45	5	0.1	2498	2700	2445
90	0.38368	0.56502	0.504	0.32	0.43	0.42	5	0.1	2398	2628	2400
120	0.56475	0.59512	0.55308	0.45	0.43	0.44	5	0.1	2510	2768	2514
240	0.501735	0.66395	0.5176	0.39	0.49	0.4	5	0.1	2573	2710	2588
360	0.52316	0.6026	0.538875	0.44	0.46	0.45	5	0.1	2378	2620	2395
480	0.5988	0.55545	0.490425	0.48	0.42	0.39	5	0.1	2495	2645	2515
	R23H_051320	R23H_061520	R23H_072320	R23H_051320	R23H_061520	R23H_072320			R23H_051320	R23H_061520	R23H_072320
[Trp] uM	OD 420			OD 600			Time	Volume	Miller Units (1000*OD420/OD600*Time*Volume)
0	0.27	0.2501	0.2925	0.45	0.41	0.45	5	0.1	1200	1220	1300
10	0.338625	0.2958	0.3641	0.45	0.4	0.44	5	0.1	1505	1479	1655
30	0.424125	0.465	0.495635	0.45	0.5	0.49	5	0.1	1885	1860	2023
60	0.474505	0.5316	0.532575	0.43	0.48	0.45	5	0.1	2207	2215	2367
90	0.43575	0.32272	0.559825	0.42	0.32	0.49	5	0.1	2075	2017	2285
120	0.54225	0.533025	0.61992	0.45	0.45	0.48	5	0.1	2410	2369	2583
240	0.569625	0.510525	0.62132	0.49	0.45	0.49	5	0.1	2325	2269	2536
360	0.5555	0.58374	0.58265	0.44	0.47	0.43	5	0.1	2525	2484	2710
480	0.5292	0.67496	0.5578	0.4	0.52	0.4	5	0.1	2646	2596	2789
	W12R_051320	W12R_061520	W12R_072320	W12R_051320	W12R_061520	W12R_072320			W12R_051320	W12R_061520	W12R_072320
[Trp] uM	OD 420			OD 600			Time	Volume	Miller Units (1000*OD420/OD600*Time*Volume)
0	0.0108	0.0112	0.00832	0.4	0.4	0.32	5	0.1	54	56	52
10	0.009225	0.0086	0.0099	0.45	0.4	0.44	5	0.1	41	43	45
30	0.00722	0.01113	0.00945	0.38	0.42	0.42	5	0.1	38	53	45
60	0.00615	0.00768	0.007425	0.41	0.48	0.45	5	0.1	30	32	33
90	0.01066	0.01386	0.01014	0.41	0.42	0.39	5	0.1	52	66	52
120	0.010125	0.009225	0.01032	0.45	0.45	0.48	5	0.1	45	41	43
240	0.01064	0.01334	0.015525	0.38	0.46	0.45	5	0.1	56	58	69
360	0.00968	0.010575	0.01118	0.44	0.47	0.43	5	0.1	44	45	52
480	0.00782	0.00735	0.00987	0.46	0.42	0.47	5	0.1	34	35	42
Data highligted in gray was used to make the graph

## Sheet: Figure S6c
											Toe printings
